# Supplementary material for: Articular cartilage corefucosylation regulates tissue resilience in osteoarthritis
Source: eLife. 2024 Mar 11;12:RP92275. doi: 10.7554/eLife.92275 (PMC10928514; doi:10.7554/eLife.92275)
Supplement: Figure 6—source data 1. [file elife-92275-fig6-data1.zip]

Archive with 1 entries (1 files):
- Figure 6XXXsource data 1.xlsx
