# Supplementary material for: Articular cartilage corefucosylation regulates tissue resilience in osteoarthritis
Source: eLife. 2024 Mar 11;12:RP92275. doi: 10.7554/eLife.92275 (PMC10928514; doi:10.7554/eLife.92275)
Supplement: Figure 6—source data 1. [file elife-92275-fig6-data1.zip › Figure 6XXXsource data 1.xlsx]

## Sheet: Glycome_hum_cart
N-glycan
	No.	Glycan compositioin	Class	Theor m/z	sample (pmol/100 mg protein)											average		SD		TTEST	Average
					Ctrl-1	Ctrl-2	Ctrl-3	Ctrl-4	Ctrl-5	OA-1	OA-2	OA-3	OA-4	OA-5		Control	OA	Control	OA	Control vs OA	Ctrl	OA
	1	(Hex)3 (HexNAc)2		1340.55	4.46892	0	6.26503	0	4.27879	0	0	0	0	0		3.00255	0	2.84839	0	0.046168	3.00255	0
	2	(Hex)4 (HexNAc)2		1502.6	8.93058	7.21332	16.5952	9.40392	6.5007	0	10.1991	3.59686	0	0		9.72875	2.7592	4.01992	4.44111	0.0315382	9.72875	2.7592
	3	(Hex)2 + (Man)3(GlcNAc)2	High mannose (HM)	1664.66	750.201	499.164	1121.83	889.715	558.854	147.685	791.98	241.974	508.6	264.161		763.952	390.88	253.109	260.823	0.0508429	763.952	390.88
	4	(Hex)3 + (Man)3(GlcNAc)2		1826.71	640.334	338.571	405.23	631.212	426.809	95.7957	396.923	320.927	259.477	267.5		488.431	268.124	138.418	110.848	0.0240007	488.431	268.124
	5	(Hex)4 + (Man)3(GlcNAc)2		1988.76	28.6076	10.5556	15.8845	20.8002	11.3727	9.20885	30.1798	20.7359	21.8032	15.8658		17.4441	19.5587	7.46042	7.74577	0.671809	17.4441	19.5587
	6	(Hex)5 + (Man)3(GlcNAc)2		2150.81	12.0481	6.71045	11.3934	9.43718	0	5.69661	32.5538	12.999	19.6727	11.1999		7.91782	16.4244	4.88868	10.3056	0.133952	7.91782	16.4244
	7	(Hex)6 + (Man)3(GlcNAc)2		2312.87	9.53329	9.18772	13.4986	13.9611	0	0	24.662	12.4406	26.0801	13.8138		9.23614	15.3993	5.61005	10.5863	0.283257	9.23614	15.3993
	8	(HexNAc)1 + (Man)3(GlcNAc)2	Neutral complex/ hybrid (C/H-N)	1543.63	6.9464	6.4745	11.9078	6.17288	6.76407	5.28479	11.5247	6.95785	38.251	9.24945		7.65313	14.2536	2.39648	13.6201	0.317015	7.65313	14.2536
	9	(HexNAc)1 (Fuc)1 + (Man)3(GlcNAc)2		1689.69	19.9124	12.699	23.5956	15.7319	17.1186	9.04517	29.4509	15.1	39.1543	14.0332		17.8115	21.3567	4.14767	12.5162	0.564344	17.8115	21.3567
	10	(Hex)1 (HexNAc)1 + (Man)3(GlcNAc)2		1705.68	7.70576	4.85417	7.59098	5.59107	3.95999	0	13.0991	5.02201	29.8614	8.74425		5.94039	11.3454	1.66319	11.4169	0.325468	5.94039	11.3454
	11	(HexNAc)2(Fuc)1+(Man)2(GlcNAc)2		1730.71	0	0	0	3.88649	0	0	0	0	0	0		0.777297	0	1.73809	0	0.346594	0.777297	0
	12	(HexNAc)2 + (Man)3(GlcNAc)2		1746.71	7.84236	8.37445	8.24817	5.9707	3.86155	2.45391	14.3771	4.21021	19.5259	8.81027		6.85945	9.87547	1.93437	7.10113	0.386286	6.85945	9.87547
	13	(Hex)1 (HexNAc)1 (Fuc)1 + (Man)3(GlcNAc)2		1851.74	14.8169	9.64032	16.5428	13.5905	12.2866	8.00645	25.6043	10.9862	35.5185	14.3504		13.3754	18.8932	2.61213	11.4359	0.323624	13.3754	18.8932
	14	(Hex)2 (HexNAc)1 + (Man)3(GlcNAc)2		1867.73	7.76422	4.6793	5.57524	5.03961	5.04288	0	10.1726	5.7111	15.8418	7.05156		5.62025	7.75543	1.24042	5.83212	0.446415	5.62025	7.75543
	15	(HexNAc)2 (Fuc)1 + (Man)3(GlcNAc)2		1892.77	32.3003	43.6518	39.8156	21.2869	19.411	14.2679	44.6784	24.9778	78.1925	36.8088		31.2931	39.7851	10.8131	24.384	0.496772	31.2931	39.7851
	16	(Hex)1 (HexNAc)2 + (Man)3(GlcNAc)2		1908.76	11.3383	7.86619	12.7314	9.12484	7.37778	0	26.0631	10.4247	51.3683	11.7988		9.6877	19.931	2.28906	19.8724	0.2853	9.6877	19.931
	17	(HexNAc)3 + (Man)3(GlcNAc)2		1949.79	0	3.92235	4.06033	0	0	0	6.90894	0	0	0		1.59654	1.38179	2.18669	3.08977	0.902183	1.59654	1.38179
	18	(Hex)3 (HexNAc)1 + (Man)3(GlcNAc)2		2029.79	8.35103	0	0	6.6849	4.58057	0	10.3281	4.65297	0	4.72544		3.9233	3.9413	3.82256	4.27142	0.994569	3.9233	3.9413
	19	(HexNAc)2(Fuc)2+ (Man)3(GlcNAc)2		2038.82	50.9467	40.549	39.0026	19.2194	19.6971	17.1129	40.2782	24.3143	42.0688	47.2947		33.883	34.2138	13.947	12.8455	0.969838	33.883	34.2138
	20	(Hex)1 (HexNAc)2 (Fuc)1 + (Man)3(GlcNAc)2		2054.82	72.3273	51.9869	69.7495	42.6625	46.9181	31.7698	133.028	62.5678	248.006	65.9404		56.7288	108.263	13.5042	86.4176	0.224165	56.7288	108.263
	21	(Hex)2 (HexNAc)2 + (Man)3(GlcNAc)2		2070.81	8.87788	5.98449	8.22312	8.39551	5.43242	7.99698	17.0545	9.6939	51.3666	8.38689		7.38268	18.8998	1.55935	18.5178	0.20321	7.38268	18.8998
	22	(HexNAc)3 (Fuc)1 + (Man)3(GlcNAc)2		2095.85	23.4011	21.3539	24.7616	20.8219	13.5056	9.70986	82.9446	24.3235	51.1293	20.3877		20.7688	37.699	4.35805	29.536	0.240456	20.7688	37.699
	23	(Hex)1 (HexNAc)3 + (Man)3(GlcNAc)2		2111.84	6.1728	5.65551	8.87502	6.34925	4.9383	5.92743	14.3235	9.57024	17.9544	6.71761		6.39817	10.8986	1.48919	5.13499	0.0965769	6.39817	10.8986
	24	(HexNAc)4 + (Man)3(GlcNAc)2		2152.87	0	0	0	3.85355	0	0	7.58512	4.58603	0	0		0.77071	2.43423	1.72336	3.4978	0.36804	0.77071	2.43423
	25	(Hex)1 (HexNAc)2 (Fuc)2 + (Man)3(GlcNAc)2		2200.88	31.5867	15.3972	29.3291	23.3672	24.8807	26.3952	47.8108	33.7186	39.7914	35.871		24.9122	36.7174	6.2646	7.88623	0.0306051	24.9122	36.7174
	26	(Hex)2 (HexNAc)2 (Fuc)1+ (Man)3(GlcNAc)2		2216.87	99.3048	43.0713	61.6205	58.7557	49.7463	49.9275	109.288	95.3908	340.95	58.7034		62.4997	130.852	21.849	120.018	0.24563	62.4997	130.852
	27	(HexNAc)3 (Fuc)2+ (Man)3(GlcNAc)2		2241.9	25.0147	20.7458	30.829	15.667	19.413	0	19.8745	12.7942	20.8123	10.1835		22.3339	12.7329	5.80633	8.43962	0.0694001	22.3339	12.7329
	28	(Hex)1 (HexNAc)3 (Fuc)1 + (Man)3(GlcNAc)2		2257.9	64.7388	42.8517	66.4081	61.9257	42.913	36.6359	336.735	105.883	186.324	71.681		55.7675	147.452	11.871	119.466	0.126082	55.7675	147.452
	29	(HexNAc)4 (Fuc)1 + (Man)3(GlcNAc)2		2298.93	22.3323	17.1224	29.3154	20.2383	18.0002	13.3031	52.9093	23.2627	55.9306	20.7198		21.4017	33.2251	4.86644	19.7201	0.229279	21.4017	33.2251
	30	(Hex)2 (HexNAc)2(Fuc)2 + (Man)3(GlcNAc)2		2362.93	7.19195	4.5661	7.0025	6.20273	5.5742	8.99497	12.4932	10.1672	12.0423	6.90573		6.1075	10.1207	1.07778	2.2873	0.00752004	6.1075	10.1207
	31	(Hex)1 (HexNAc)3(Fuc)2 + (Man)3(GlcNAc)2		2403.96	137.438	67.144	94.449	66.298	66.736	53.0669	185.255	113.403	126.013	63.358		86.413	108.219	30.9484	53.2267	0.451237	86.413	108.219
	32	(Hex)2 (HexNAc)3 (Fuc)1 + (Man)3(GlcNAc)2		2419.95	7.62777	5.0871	5.0522	8.51514	5.02991	5.73745	31.5992	10.5812	11.6908	7.24589		6.26242	13.3709	1.68107	10.4721	0.172344	6.26242	13.3709
	33	(HexNAc)4 (Fuc)2 + (Man)3(GlcNAc)2		2444.98	198.619	118.062	208.249	131.656	131.945	68.2876	213.397	142.522	127.529	99.6093		157.706	130.269	42.2561	54.4279	0.399252	157.706	130.269
	34	(Hex)3 (HexNAc)3 (Fuc)1 + (Man)3(GlcNAc)2		2582	4.8026	3.93086	4.79355	3.88808	4.20183	0	6.16485	5.50057	0	0		4.32338	2.33309	0.449735	3.20333	0.206161	4.32338	2.33309
	35	(HexNAc)4 (Fuc)3 + (Man)3(GlcNAc)2		2591.04	216.235	44.5323	75.696	124.718	131.921	69.1862	172.141	153.117	97.5409	86.2179		118.62	115.641	65.3342	44.576	0.934932	118.62	115.641
	36	(HexNAc)2 (NeuAc)1[a2,6]+ (Man)3(GlcNAc)2	Sialylated complex/ hybrid (C/H-N)	2078.87	0	0	4.41875	0	0	0	0	0	0	0	02010 (HexNAc)2 (NeuAc)1[a2,6]+ (Man)3(GlcNAc)2	0.883751	0	1.97613	0	0.346594	0.883751	0
	37	(Hex)1 (HexNAc)1 (Fuc)1 (NeuAc)1[a2,6]+ (Man)3(GlcNAc)2		2183.9	0	0	0	0	3.11467	0	0	0	0	0	11110 (Hex)1 (HexNAc)1 (Fuc)1 (NeuAc)1[a2,6]+ (Man)3(GlcNAc)2	0.622935	0	1.39292	0	0.346594	0.622935	0
	38	(HexNAc)2 (Fuc)1 (NeuAc)1[a2,6] + (Man)3(GlcNAc)2		2224.93	5.94721	5.05896	8.65324	0	3.09056	0	6.22738	0	0	5.70155	02110 (HexNAc)2 (Fuc)1 (NeuAc)1[a2,6] + (Man)3(GlcNAc)2	4.54999	2.38579	3.23575	3.27216	0.323707	4.54999	2.38579
	39	(Hex)1 (HexNAc)2 (NeuAc)1[a2,6] + (Man)3(GlcNAc)2		2240.92	0	0	0	0	0	6.99401	0	0	0	0	12010 (Hex)1 (HexNAc)2 (NeuAc)1[a2,6] + (Man)3(GlcNAc)2	0	1.3988	0	3.12781	0.346594	0	1.3988
	40	(HexNAc)3(NeuAc)1[a2,6] + (Man)3(GlcNAc)2		2281.95	3.92281	0	0	0	0	0	0	0	0	0	03010/ 2282 sia lacdinac (HexNAc)3(NeuAc)1[a2,6] + (Man)3(GlcNAc)2	0.784561	0	1.75433	0	0.346594	0.784561	0
	41	(Hex)1 (HexNAc)2 (Fuc)1 (NeuAc)1[a2,3] + (Man)3(GlcNAc)2		2358.94	4.28064	5.02166	0	0	0	0	0	0	0	0	12101 (Hex)1 (HexNAc)2 (Fuc)1 (NeuAc)1[a2,3] + (Man)3(GlcNAc)2	1.86046	0	2.56097	0	0.14294	1.86046	0
	42	(Hex)1 (HexNAc)2 (Fuc)1 (NeuAc)1[a2,6] + (Man)3(GlcNAc)2		2386.98	33.4194	28.0006	27.4251	15.8567	19.4622	6.92974	14.6194	13.666	18.4893	9.99576	12110 (Hex)1 (HexNAc)2 (Fuc)1 (NeuAc)1[a2,6] + (Man)3(GlcNAc)2	24.8328	12.74	7.06927	4.4366	0.0118803	24.8328	12.74
	43	(HexNAc)3 (Fuc)1 (NeuAc)1[a2,6] + (Man)3(GlcNAc)2		2428	17.7362	16.4151	30.5896	10.4524	11.1	0	9.92739	6.05232	0	5.86736	(HexNAc)3 (Fuc)1 (NeuAc)1[a2,6] + (Man)3(GlcNAc)2	17.2587	4.36941	8.10719	4.30554	0.013811	17.2587	4.36941
	44	(HexNAc)4 (NeuAc)1[a2,6] + (Man)3(GlcNAc)2		2485.03	4.82322	0	6.7687	3.86115	2.82107	0	0	0	0	0	(HexNAc)4 (NeuAc)1[a2,6] + (Man)3(GlcNAc)2	3.65483	0	2.50783	0	0.0115485	3.65483	0
	45	(Hex)2 (HexNAc)2 (Fuc)1 (NeuAc)1[a2,3] + (Man)3(GlcNAc)2		2521	23.4531	11.4523	8.98659	6.38809	3.51729	10.3068	10.3872	14.3514	26.8703	7.4154	22101 (Hex)2 (HexNAc)2 (Fuc)1 (NeuAc)1[a2,3] + (Man)3(GlcNAc)2	10.7595	13.8662	7.68616	7.67671	0.540378	10.7595	13.8662
	46	(Hex)2 (HexNAc)2 (Fuc)1 (NeuAc)1[a2,6] + (Man)3(GlcNAc)2		2549.03	311.709	145.976	105.397	179.696	123.54	54.2425	143.109	119.759	172.775	61.9763	22110 (Hex)2 (HexNAc)2 (Fuc)1 (NeuAc)1[a2,6] + (Man)3(GlcNAc)2	173.264	110.372	82.2062	51.3483	0.18486	173.264	110.372
	47	(Hex)1 (HexNAc)3 (Fuc)1 (NeuAc)1[a2,6] + (Man)3(GlcNAc)2		2590.06	143.112	151.884	262.944	100.107	75.3719	16.0309	95.7536	45.411	41.8941	29.4797	13110 (Hex)1 (HexNAc)3 (Fuc)1 (NeuAc)1[a2,6] + (Man)3(GlcNAc)2	146.684	45.7139	72.1302	30.2625	0.020312	146.684	45.7139
	48	(HexNAc)4(Fuc)1(NeuAc)1[a2,6] + (Man)3(GlcNAc)2		2631.08	38.2446	30.1368	62.4048	37.5514	28.3137	17.307	0	22.6079	24.0312	15.1393	(HexNAc)4(Fuc)1(NeuAc)1[a2,6] + (Man)3(GlcNAc)2	39.3303	15.8171	13.6259	9.5714	0.013446	39.3303	15.8171
	49	(Hex)1 (HexNAc)3 (Fuc)2 (NeuAc)1[a2,3] + (Man)3(GlcNAc)2		2708.08	0	3.66441	3.84463	0	0	0	0	5.40868	0	0	13201 (Hex)1 (HexNAc)3 (Fuc)2 (NeuAc)1[a2,3] + (Man)3(GlcNAc)2	1.50181	1.08174	2.05742	2.41883	0.774915	1.50181	1.08174
	50	(Hex)1(HexNAc)3 (Fuc)2 (NeuAc)1[a2,6] + (Man)3(GlcNAc)2		2736.12	10.8489	9.00288	9.17314	5.1348	4.63714	0	7.63467	9.4826	9.84897	0	13210 (Hex)1(HexNAc)3 (Fuc)2 (NeuAc)1[a2,6] + (Man)3(GlcNAc)2	7.75938	5.39325	2.72613	4.99436	0.379648	7.75938	5.39325
	51	(HexNAc)4 (Fuc)2 (NeuAc)1[a2,6] + (Man)3(GlcNAc)2		2777.14	14.5679	8.51009	16.3157	9.3959	7.92163	5.94145	7.90886	7.47637	0	4.31286	(HexNAc)4 (Fuc)2 (NeuAc)1[a2,6] + (Man)3(GlcNAc)2	11.3422	5.12791	3.82916	3.1965	0.0237106	11.3422	5.12791
	52	(Hex)2 (HexNAc)2 (Fuc)1 (NeuAc)2[a2,3/a2,6] + (Man)3(GlcNAc)2		2853.16	7.75823	4.13635	4.94282	2.64811	0	0	0	4.22684	0	0	22111 (Hex)2 (HexNAc)2 (Fuc)1 (NeuAc)2[a2,3/a2,6] + (Man)3(GlcNAc)2	3.8971	0.845368	2.86385	1.8903	0.0819467	3.8971	0.845368
	53	(Hex)1 (HexNAc)3 (Fuc)1 (NeuAc)2[a2,3/a2,6] + (Man)3(GlcNAc)2		2894.18	0	3.16628	5.79888	0	0	0	0	0	0	0	13111 (Hex)1 (HexNAc)3 (Fuc)1 (NeuAc)2[a2,3/a2,6] + (Man)3(GlcNAc)2	1.79303	0	2.62571	0	0.16529	1.79303	0
	54	(Hex)3 (HexNAc)3 (Fuc)1 (NeuAc)1[a2,6] + (Man)3(GlcNAc)2		2914.16	7.45719	4.26991	0	0	1.96447	0	0	0	0	0	33110 (Hex)3 (HexNAc)3 (Fuc)1 (NeuAc)1[a2,6] + (Man)3(GlcNAc)2	2.73831	0	3.17054	0	0.0895495	2.73831	0
		Total amount of N-glycan pmol/mg			3175	1908.3	3041.78	2661.24	1963.93	819.248	3257.15	1790.55	2866.4	1437.22		2550.05	2034.12	591.63	1009.95	0.353185	2550.05	2034.12
O-glycan
	No.	Glycan composition	Class	Theor m/z	Sample										Average						Average
					Ctrl-1	Ctrl-2	Ctrl-3	Ctrl-4	Ctrl-5	OA-1	OA-2	OA-3	OA-4	OA-5	Ctrl	OA					Ctrl	OA
	1	(HexNAc)1	Core1	551.383	360.93	237.13	293.57	112.18	175.03	204.15	544.8	283.6	314.91	247.17	235.77	318.92					235.77	318.92
	2	(HexNAc)1(Hex)1	Core1	713.614	101.84	87.65	103.86	70.84	82.55	49.04	177.56	93.52	81.21	52.24	89.35	90.71					89.35	90.71
	3	(HexNAc)1(Neu5Ac)1	Core1	842.744	10.62	9.32	4.95	2.11	3.61	5.75	10.03	5.23	7.3	3.42	6.12	6.35					6.12	6.35
	4	(HexNAc)1(Hex)1(Neu5Ac)1	Core1	1004.92	138.06	90.82	120.64	65.12	90.31	45.55	120.01	85.7	84.8	36.4	100.99	74.49					100.99	74.49
	5	(HexNAc)1(Hex)1(Neu5Ac)1 Na+		1026.89
	6	(HexNAc)1(Hex)1(Neu5Ac)2	Core1	1296.17	47.88	53.09	25.83	16.58	24.19	24.05	32.86	28.72	28.41	6.74	33.51	24.16					33.51	24.16
	7	(HexNAc)1(Hex)1(Neu5Ac)2 Na+		1318.17
	8	(HexNAc)2(Hex)1	Core2	916.847	14.01	13.9	16.63	15.18	13.86	4.68	23.82	16.05	6.48	6.54	14.72	11.51					14.72	11.51
	9	(HexNAc)2(Hex)2	Core2	1079.01	81.69	51.2	63.71	88.96	64.15	25.46	137.23	72.57	28.16	36.87	69.94	60.06					69.94	60.06
	10	(HexNAc)2(Hex)2 Na+		1100.94
	11	(HexNAc)2(Hex)1(Neu5Ac)1	Core2	1208.1	4.77	4.92	5.93	3.55	2.95	2.42	3.55	3.29	1.51	1.2	4.42	2.39					4.42	2.39
	12	(HexNAc)2(Hex)2(Neu5Ac)1	Core2	1370.26	52.97	43.18	67.73	52.56	37	17.91	44.16	40.6	11.94	11.4	50.69	25.2					50.69	25.2
	13	(HexNAc)2(Hex)2(Neu5Ac)1 Na+		1392.22
	14	(HexNAc)2(Hex)2(Neu5Ac)2	Core2	1661.5	12.34	11.54	14.3	6.65	5.39	9.89	4.76	6.35	3.8	1.81	10.04	5.32					10.04	5.32
	15	(HexNAc)2	Core3	754.666	39.71	16.37	18.17	27.39	17.77	15.23	57.52	26.64	11.91	18.49	23.88	25.96					23.88	25.96
	16	(Xyl)1	GAG	480.288	34.82	56.97	17.44	7.38	12.05	16.07	25.09	25.99	19.76	26.06	25.73	22.59					25.73	22.59
	17	(Hex)1(Xyl)1	GAG	642.496	5.41	8.86	2.77	1.71	1.81	3.37	5.43	4.16	2.87	4.26	4.11	4.02					4.11	4.02
	18	(Hex)2(Xyl)1	GAG	804.707	3.38	2.85	0	0	0	0	0	0	0	1.47	1.25	0.29					1.25	0.29
	19	(Hex)1(Xyl)1(NeuAc)1	GAG	933.745	5.62	36.05	0	0.58	0	0	0	2.3	0	3.1	8.45	1.08					8.45	1.08
	20	(GluA)1(Hex)2(Xyl)1	GAG	980.863	2.03	2.68	1.32	1.23	1.33	0	2.11	2.04	1.4	2.01	1.72	1.51					1.72	1.51
	21	(NeuAc)1(Hex)2(Xyl)1	GAG	1095.99	1.98	0.91	1.07	0	0	0	0	0	0	0	0.79	0					0.79	0
	22	(HexNAc)1(GlcA)1(Hex)2(Xly)1	GAG	1184.05	13.03	9.78	6.33	9.01	10.81	3.61	5.67	8.55	4.52	4.69	9.79	5.41					9.79	5.41
		Total amount of O-glycan			931.08	737.21	764.25	481.04	542.81	427.18	1194.62	705.31	608.98	463.88	691.28	679.99					691.28	679.99
GSL-glycan
	No.	Glycan composition	Class	Theor m/z	Sample										Average						Average
					Ctrl-1	Ctrl-2	Ctrl-3	Ctrl-4	Ctrl-5	OA-1	OA-2	OA-3	OA-4	OA-5	Ctrl	OA					Ctrl	OA
	1	(Hex)2	Lac	772.336	182.723	701.755	1456.1	195.807	350.22	483.482	180.711	387.648	216.294	1551.36	577.321	563.9					577.321	563.9
	2	(Hex)3	Gb	934.389	80.7075	392.958	671.56	21.8625	134.184	386.511	81.0482	253.064	0	1153.41	260.254	374.807					260.254	374.807
	3	(Hex)4	Gb	1096.44	0	80.4406	361.505	0	22.535	149.602	7.03747	75.8168	0	1238.57	92.896	294.204					92.896	294.204
	4	(Hex)5	Gb	1258.49	0	0	0	0	0	0	0	0	0	120.433	0	24.0865					0	24.0865
	5	(Hex)6	Gb	1420.55	0	0	0	0	0	0	0	0	0	44.2066	0	8.84132					0	8.84132
	6	(Hex)7	Gb	1582.6	0	0	81.9409	0	0	0	0	0	0	28.4475	16.3882	5.68951					16.3882	5.68951
	7	(Hex)2(HexNAc)1	(n)Lc	975.416	0	0	0	90.9719	0	0	0	0	0	0	18.1944	0					18.1944	0
	8	(Hex)3(HexNAc)1	(n)Lc	1137.47	886.121	2361.98	3421.95	975.569	1646.27	3703.84	2222.9	3604.64	1285.06	6157.77	1858.38	3394.84					1858.38	3394.84
	9	(Hex)3(HexNAc)2	(n)Lc	1340.55	0	0	0	0	43.0499	0	0	0	0	0	8.60999	0					8.60999	0
	10	(Hex)4(HexNAc)2	(n)Lc	1502.6	9.63721	0	144.318	70.3235	73.1266	0	0	20.1979	0	0	59.481	4.03958					59.481	4.03958
	11	(Hex)2(a2,3NeuAc)1	Gg	1076.46	255.905	1556.47	1777.79	336.327	408.845	861.761	175.546	440.021	242.612	1779.4	867.067	699.867					867.067	699.867
	12	(Hex)2(a2,3/a2,3NeuAc)2	Gg	1380.59	197.937	598.402	204.823	166.528	134.435	290.02	114.774	171.939	85.5421	660.926	260.425	264.64					260.425	264.64
	13	(Hex)3(HexNAc)1(a2,3NeuAc)1	Gg	1441.6	139.467	419.954	1638.09	296.214	494.01	733.718	390.794	568.186	105.493	1095.07	597.547	578.652					597.547	578.652
	14	(Hex)3(HexNAc)1(a2,6NeuAc)1	Gg	1469.63	19.8397	51.547	91.5788	69.6935	56.2512	62.1561	24.1824	34.5419	0	102.656	57.782	44.7073					57.782	44.7073
	15	(Hex)2(a2,3NeuAc)3	Gg	1684.72	10.5078	17.4861	0	13.4585	0	0	0	0	0	0	8.29047	0					8.29047	0
	16	(Hex)3(HexNAc)1(a2,3NeuAc)2	Gg	1745.72	27.1938	91.5424	736.165	81.9642	131.106	206.803	140.176	146.13	16.9156	337.404	213.594	169.486					213.594	169.486
	17	(Hex)4(HexNAc)2(a2,3NeuAc)1	Gg	1806.73	15.5034	28.8232	71.7279	64.8015	72.7767	34.3937	28.6468	44.9398	0	57.7594	50.7265	33.1479					50.7265	33.1479
	18	(Hex)3(HexNAc)1(a2,3NeuAc)3	Gg	2049.85	3.08623	10.931	78.5333	10.5088	10.5408	25.4447	32.1401	14.5644	0	34.6768	22.72	21.3652					22.72	21.3652
		Total amount of GSL-glycan			1828.63	6312.29	10736.1	2394.03	3577.34	6937.73	3397.96	5761.69	1951.91	14362.1	4969.68	6482.28					4969.68	6482.28
GAG
	No.	Glycan composition	Class	Sample										Average
				Ctrl-1	Ctrl-2	Ctrl-3	Ctrl-4	Ctrl-5	OA-1	OA-2	OA-3	OA-4	OA-5	Ctrl	OA	Ctrl	OA	Ctrl	OA	Ctrl	OA
	1	∆HA	HA	24.7064	34.0111	22.4349	44.4509	36.266	8.02265	17.9851	13.1708	12.5605	11.1104	32.3739	12.5699	32.3739	12.5699	32.3739	12.5699	32.3739	12.5699
	2	∆CS-CS0S	CS	11.5398	8.61406	6.11814	7.59701	7.39271	14.5518	20.9431	31.87	34.7587	20.2317	8.25235	24.4711	8.25235	24.4711	8.25235	24.4711	8.25235	24.4711
	3	∆CS-CS4S	CS	36.0959	55.0637	29.4306	43.5257	38.9839	35.0142	54.2944	42.3086	37.9828	48.2416	40.62	43.5683	40.62	43.5683	40.62	43.5683	40.62	43.5683
	4	∆CS-CS6S	CS	187.564	209.784	180.249	171.327	135.875	78.9067	503.886	354.606	177.979	193.904	176.96	261.856	176.96	261.856	176.96	261.856	176.96	261.856
	5	∆CS-CS2S6S	CS	1.83036	4.87669	2.75565	2.66263	1.44338	1.81501	7.8652	4.70958	1.78957	5.54269	2.71374	4.34441	2.71374	4.34441	2.71374	4.34441	2.71374	4.34441
	6	∆CS-CS2S4S	CS	0.147919	1.033	0.10189	0	0	0	1.32185	1.14886	0.247983	0	0.256562	0.543739	0.256562	0.543739	0.256562	0.543739	0.256562	0.543739
	7	∆CS-CS4S6S	CS	0.317276	0	0	0.332369	0.201756	0.349364	0.611205	1.38362	0.402181	0	0.17028	0.549274	0.17028	0.549274	0.17028	0.549274	0.17028	0.549274
	8	∆HS-0S	HS	3.93056	3.14783	3.573	3.23852	3.05901	2.7941	2.27054	3.03399	4.68012	4.85972	3.38979	3.52769	3.38979	3.52769	3.38979	3.52769	3.38979	3.52769
	9	∆HS-6S	HS	0.338715	0.513118	0.405018	0	0.403683	0.378824	0.28528	0.374599	0.281303	0	0.332107	0.264001	0.332107	0.264001	0.332107	0.264001	0.332107	0.264001
	10	∆HS-NS	HS	1.15752	2.49635	1.61185	1.36359	1.61482	2.49582	3.11706	4.33396	1.02881	2.46004	1.64883	2.68714	1.64883	2.68714	1.64883	2.68714	1.64883	2.68714
	11	∆HS-2S6S	HS	0	0.133204	0	0.430598	0	0	0	0	0	0	0.11276	0	0.11276	0	0.11276	0	0.11276	0
	12	∆HS-2SNS	HS	0	0	0	0.190208	0	0.172664	0.431947	1.44353	0.097623	0	0.0380416	0.429153	0.0380416	0.429153	0.0380416	0.429153	0.0380416	0.429153
	13	∆HS-NS6S	HS	0	0	0	0	0	0.0670145	0.175461	0.649628	0	0	0	0.178421	0	0.178421	0	0.178421	0	0.178421
		Total amount of GAG		267.628	319.673	246.68	275.119	225.24	144.568	613.187	459.033	271.809	286.35	266.868	354.99	266.868	354.99	266.868	354.99	266.868	354.99
fOS
	No.	Glycan composition	Class	Theor m/z	Sample										Average						Average
					Ctrl-1	Ctrl-2	Ctrl-3	Ctrl-4	Ctrl-5	OA-1	OA-2	OA-3	OA-4	OA-5	Ctrl	OA					Ctrl	OA
	1	Hex1	Hexose oligoner	610.284	31.599	0	73.8529	457.083	44.0473	20.9703	94.0597	43.4502	131.931	91.8171	121.317	76.4456					121.317	76.4456
	2	Hex3		934.389	0	0	98.9238	56.6216	0	19.9074	40.3825	144.486	761.507	355.231	31.1091	264.303					31.1091	264.303
	3	Hex4		1096.44	16.3953	11.2297	134.813	76.0694	23.9037	42.2137	40.906	247.703	1302.63	620.58	52.4822	450.807					52.4822	450.807
	4	Hex5		1258.49	0	0	0	0	0	5.56521	0	0	59.6736	46.1755	0	22.2829					0	22.2829
	5	Hex6		1420.55	0	0	0	0	5.72025	4.65283	0	0	25.4483	19.0453	1.14405	9.82929					1.14405	9.82929
	6	Hex7		1582.6	0	0	0	0	4.61576	0	0	0	0	16.6407	0.923151	3.32814					0.923151	3.32814
	7	(HexNAc)1	N-glycan related fOS	651.31	242.248	55.1769	587.346	141.628	212.737	97.3312	169.756	177.797	558.787	643.932	247.827	329.521					247.827	329.521
	8	(Hex)2 (HexNAc)1		975.416	12.765	7.66924	0	0	0	0	0	33.9716	0	0	4.08685	6.79432					4.08685	6.79432
		Total amount of fOS			303.007	74.0758	894.935	731.403	291.024	190.641	345.105	647.407	2839.98	1793.42	458.889	1163.31					458.889	1163.31
